# Supplementary material for: Dual Functionalized Liposomes for Selective Delivery of Poorly Soluble Drugs to Inflamed Brain Regions
Source: Pharmaceutics. 2022 Nov 7;14(11):2402. doi: 10.3390/pharmaceutics14112402 (PMC9698607; doi:10.3390/pharmaceutics14112402)
Supplement: Supplementary file 1 [file pharmaceutics-14-02402-s001.zip]

Archive with 1 entries (1 files):
- pharmaceutics-1959574-supplementary.pdf
